# Supplementary material for: An aromatic amino acid and associated helix in the C-terminus of the potato leafroll virus minor capsid protein regulate systemic infection and symptom expression
Source: PLoS Pathog. 2018 Nov 15;14(11):e1007451. doi: 10.1371/journal.ppat.1007451 (PMC6264904; doi:10.1371/journal.ppat.1007451)
Supplement: S4 Table — (XLSX) [file ppat.1007451.s012.xlsx]

## Sheet: Primer
S4 Table. Primers used in this study
Mut-∆5007-F1	TCTTAGCGGGATTCGCTTTAGGAT
Mut-∆5007-R1	CGTGAGTCGACTCAGTCCCTTGGTTTATTTCCA
Mut-∆5007-F2	GAAATAAACCAAGGGACTGAGTCGACTCACGACTT
Mut-∆5007-R2	ACTACACAACCCTGTAAGAGGATC
Mut-∆5145-F1	TCTTAGCGGGATTCGCTTTAGGAT
Mut-∆5145-R1	GTCGTGAGTCGACTCAGTGGGTACTATCTGAG
Mut-∆5145-F2	TCAGATAGTACCCACTGAGTCGACTCACGACTTAA
Mut-∆5145-R2	ACTACACAACCCTGTAAGAGGATC
Mut-∆5337-F1	TCTTAGCGGGATTCGCTTTAGGAT
Mut-∆5337-R1	GTCGTGAGTCGACTCACGCTATAATAGTAGCAGC
Mut-∆5337-F2	GCTACTATTATAGCGTGAGTCGACTCACGACTTA
Mut-∆5337-R2	ACTACACAACCCTGTAAGAGGATC
Mut-∆5550-F1	TCTTAGCGGGATTCGCTTTAGGAT
Mut-∆5550-R1	GTCGTGAGTCGACTCATGTTAGAGAACCACTGC
Mut-∆5550-F2	GTGGTTCTCTAACATGAGTCGACTCACGACTTAA
Mut-∆5550-R2	ACTACACAACCCTGTAAGAGGATC
Mut-∆5670-F1	TCTTAGCGGGATTCGCTTTAGGAT
Mut-∆5670-R1	TCACCATTGGGTGGCAGCTGGAGGGTTA
Mut-∆5570-F2	TCCAGCTGCCACCCAATGG TGAGTCGACTCACGACTTAAAAC
Mut-∆5670-R2	ACTACACAACCCTGTAAGAGGATC
Mut-∆5685-F1	TCTTAGCGGGATTCGCTTTAGGAT
Mut-∆5685-R1	TCACTGATATTCAAACAGCCATTGGGT
Mut-∆5685-F2	CAATGGCTGTTTGAATATCAG TGAGTCGACTCACGACTTAAAAC
Mut-∆5685-R2	ACTACACAACCCTGTAAGAGGATC
Mut-∆5700-F1	TCTTAGCGGGATTCGCTTTAGGAT
Mut-∆5700-R1	CGTGAGTCGACTCATACTTGGGGAGGTGGCTGAT
Mut-∆5700-F2	CACCTCCCCAAGTATGAGTCGACTCACGACTTAA
Mut-∆5700-R2	ACTACACAACCCTGTAAGAGGATC
Mut-∆5671-5685-F1	TCTTAGCGGGATTCGCTTTAGGAT
Mut-∆5671-5685-R1	CTTGGGGAGGTGGCCATTGGGTGGCAGCTGGAG
Mut-∆5671-5685-F2	TGCCACCCAATGGCCACCTCCCCAAGTAGATAGAAAC
Mut-∆5671-5685-R2	ACTACACAACCCTGTAAGAGGATC
Rev-85nt-F1	TCTTAGCGGGATTCGCTTTAGGAT
Rev-85nt-R1	TCAGTTGTTAAGGTCTGCAGTAAACCACCATTGGGTGGCAGCTGGAG
Rev-85nt-F2	TAATGGTTTACTGCAGACCTTAACAACTG
Rev-85nt-R2	TCACCATTGGGTGGCAGCTGGAGGGTTA
Rev-85nt-F3	TCCAGCTGCCACCCAATGG TGAGTCGACTCACGACTTAAAAC
Rev-85nt-R3	ACTACACAACCCTGTAAGAGGATC
Rev-8AA-F1	TCTTAGCGGGATTCGCTTTAGGAT
Rev-8AA-R1	TCAGTTGTTAAGGTCTGCAGTAAACCACCATTGGGTGGCAGCTGGAG
Rev-8AA-F2	TGGTTTACTGCAGACCTTAACAACTGAGTCGACTCACGACTTAAAAC
Rev-8AA-R2	ACTACACAACCCTGTAAGAGGATC
Mut-LYE-F1	TCTTAGCGGGATTCGCTTTAGGAT
Mut-LYE-R1	GGCTGATATTCATAACAGCCATTGGGTGGCAGC
Mut-LYE-F2	ATGGCTGTATGAATATCAGCCACCTCCCCAAGTAG
Mut-LYE-R2	ACTACACAACCCTGTAAGAGGATC
Mut-LHE-F1	TCTTAGCGGGATTCGCTTTAGGAT
Mut-LHE-R1	GGCTGATATTCATGACAGCCATTGGGTGGCAGC
Mut-LHE-F2	ATGGCTGCATGAATATCAGCCACCTCCCCAAGTAG
Mut-LHE-R2	ACTACACAACCCTGTAAGAGGATC
Mut-LFK-F1	TCTTAGCGGGATTCGCTTTAGGAT
Mut-LFK-R1	GGCTGATATTTAAACAGCCATTGGGTGGCAGC
Mut-LFK-F2	GCTGTTTAAATATCAGCCACCTCCCCAAGTAGATAG
Mut-LFK-R2	ACTACACAACCCTGTAAGAGGATC
Mut-MFE-F1	TCTTAGCGGGATTCGCTTTAGGAT
Mut-MFE-R1	GGCTGATATTCAAACATCCATTGGGTGGCAGCTGGAGGGT
Mut-MFE-F2	CAATGGATGTTTGAATATCAGCCACCTCCCCAAGT
Mut-MFE-R2	ACTACACAACCCTGTAAGAGGATC
Mut-PFG-F1	TCTTAGCGGGATTCGCTTTAGGAT
Mut-PFG-R1	TGGCTGATATCCAAACCGCCATTGGGTGGCAGCTGGAGGGT
Mut-PFG-F2	CAATGGCCGTTTGGATATCAGCCACCTCCCCAAGTAG
Mut-PFG-R2	ACTACACAACCCTGTAAGAGGATC
Mut-GFP-F1	TCTTAGCGGGATTCGCTTTAGGAT
Mut-GFP-R1	TGGCTGATACCCAAATGGCCATTGGGTGGCAGCTGGAGGGT
Mut-GFP-F2	CAATGGGGGTTTCCATATCAGCCACCTCCCCAAGTAG
Mut-GFP-R2	ACTACACAACCCTGTAAGAGGATC
Mut-LAE-F1	TCTTAGCGGGATTCGCTTTAGGAT
Mut-LAE-R1	GGCTGATATTCAGCACAGCCATTGGGTGGCAGC
Mut-LAE-F2	ATGGCTGGCTGAATATCAGCCACCTCCCCAAGTAG
Mut-LAE-R2	ACTACACAACCCTGTAAGAGGATC
Mut-LEE-F1	TCTTAGCGGGATTCGCTTTAGGAT
Mut-LEE-R1	GGCTGATATTCCTCACAGCCATTGGGTGGCAGC
Mut-LEE-F2	ATGGCTGGAGGAATATCAGCCACCTCCCCAAGTAG
Mut-LEE-R2	ACTACACAACCCTGTAAGAGGATC
Mut-AAA-F1	TCTTAGCGGGATTCGCTTTAGGAT
Mut-AAA-R1	TGGCTGATATGCAGCCGCCCATTGGGTGGCAGCTGGAGGGT
Mut-AAA-F2	CCAATGGGCGGCTGCATATCAGCCACCTCCCCAAGTAG
Mut-AAA-R2	ACTACACAACCCTGTAAGAGGATC
Mut-PGE-F1	TCTTAGCGGGATTCGCTTTAGGAT
Mut-PGE-R1	GCTGATATTCACCCGGCCATTGGGTGGCAGCTGGAGGGTT
Mut-PGE-F2	CCAATGGCCGGGTGAATATCAGCCACCTCCCCAAGT
Mut-PGE-R2	ACTACACAACCCTGTAAGAGGATC
Mut-LPG-F1	TCTTAGCGGGATTCGCTTTAGGAT
Mut-LPG-R1	GCTGATATCCACCCAGCCATTGGGTGGCAGCTGGAGGGTTA
Mut-LPG-F2	ATGGCTGGGTGGATATCAGCCACCTCCCCAAGTAGATAG
Mut-LPG-R2	ACTACACAACCCTGTAAGAGGATC
Mut-PGG-F1	TCTTAGCGGGATTCGCTTTAGGAT
Mut-PGG-R1	GCTGATATCCACCCGGCCATTGGGTGGCAGCTGGAGGGTTA
Mut-PGG-F2	ATGGCCGGGTGGATATCAGCCACCTCCCCAAGTAGATAG
Mut-PGG-R2	ACTACACAACCCTGTAAGAGGATC
NoORF7-F1	TCTTAGCGGGATTCGCTTTAGGAT
NoORF7-R1	TAAACTTCGCCCATCTTGAATACTGCCGTG
NoORF7-F2	TTACTGGAGAAGAGAGAGGAAAATGTCAAG
NoORF7-R2	ACTACACAACCCTGTAAGAGGATC
RTP-Kpn1-F	GGTACCATGAGTACGGTCGTGGTTAAAGGAAAT
RTP-Sal1-R	GTCGACTCATTTCCTCCCTTGGAATGGATTTTC
RTP-5670-Sal1-R	GTCGACCCATTGGGTGGCAGCTGGAG
RTP-8AA-Sal1-R	GTCGACGTTGTTAAGGTCTGCAGTAAACCA
RTP-bifc-F	TTAATTAACATGAGTACGGTCGTGGTTAAAGGAAAT
RTP-bifc-R	GGCGCGCCCTTTCCTCCCTTGGAATGGATTTTC
P17-bifc-F	TTAATTAACATGTCAATGGTGGTGTACAACAAC
P17-bifc-R	GGCGCGCCCTCCGCGCTTGATAAGTTTTGG
RTP(5670)-bifc-R	GGCGCGCCCCCATTGGGTGGCAGCTGGAG
actin-F	CAATCCAGACACTGTACTTTCTCTC
actin-R	AAGCTGCAGGTATCCATGAGACTA
